# Supplementary material for: Implementation of the My Abilities First Tool: A qualitative study on the perceptions of professionals, caregivers, children, and adolescents with disabilities
Source: PLoS One. 2024 May 20;19(5):e0301718. doi: 10.1371/journal.pone.0301718 (PMC11104674; doi:10.1371/journal.pone.0301718)
Supplement: S1 File — (XLSX) [file pone.0301718.s001.xlsx]

## Sheet: Questionnarie - Physiotherapist
Date/Time	Professional category	How many children or adolescents with or without motor disabilities do you serve in a typical week?	How many times, on average, are children and adolescents seen per week?	How long is the service?	Indicate which of the following statements best corresponds to your clientele and your work:	Currently, how many children and/or teenagers with disabilities are being actively assisted at the institution you work at? Estimated number of customers:	What techniques, methods or other conduct do you use and do you consider to value the abilities of children and adolescents with disabilities? Select as many options as you wish and in the “others” option – if necessary, write other therapeutic interventions that you consider important to mention.	Have you already participated in any preparation for the use of positive languages ​​and attitudes in health (lectures, course, other)?	Do you know the My Abilities First Tool?
08/18/2022 15:35:21	Occupational Therapist	3 - 5	1	40 minutes	Most patients come from a variety of regions (neighborhoods)	101 - 300	Kinesiotherapy	No	No
08/18/2022 15:59:39	Physiotherapist	10 or more	1	30 minutes	Most patients come from a variety of regions (neighborhoods)	more than 500	Neurodevelopmental Treatment - Bobath Concept (Bobath), Constraint-Induced Movement Therapy (CIMT), Kinesiotherapy	Yes	No
08/23/2022 16:52:58	Physiotherapist	10 or more	1	30 minutes	A minority of all patients come from surrounding cities or rural areas	more than 500	Kinesiotherapy	No	No
08/23/2022 18:14:41	Physiotherapist	10 or more	1	30 minutes	Most patients belong to other cities and/or rural communities	more than 500	Tratamento Neuroevolutivo – Conceito Bobath (Bobath), Cinesioterapia	Yes	No
08/25/2022 21:46:41	Physiotherapist	10 or more	3	From 40' to 1h	A minority of all patients come from surrounding cities or rural areas	301 - 500	Kinesiotherapy, Early stimulation, visual stimulation, therapeutic taping	No	No
09/02/2022 08:04:09	Physiotherapist	10 or more	1	On average 30 minutes. With the possibility of adapting to the needs of the patient at the time of care	Most patients belong to other cities and/or rural communities	more than 500	Neuroevolutionary Treatment – ​​Bobath Concept, Kinesiotherapy	No	No
09/02/2022 10:03:03	Physiotherapist	10 or more	1	On the state bond 30 minutes, on the federal bond 1h.	Most patients come from a variety of regions (neighborhoods)	more than 500	Constraint Induced Movement Therapy (CIMT)□, Aquatic physiotherapy, Virtual reality, Kinesiotherapy, Bimanual training, Context-based therapy, Sarah Method, home programs, task-oriented practice	No	No
09/09/2022 09:37:45	Occupational Therapist	10 or more	1	40 minutes	Most patients come from a variety of regions (neighborhoods)	more than 500	Cognitive behavioral model, ADLs, sensory integration	Yes	No
09/09/2022 09:48:18	Occupational Therapist	6 - 9	1	40 minutes	Most patients come from a variety of regions (neighborhoods)	101 - 300	Neuroevolutionary Treatment – ​​Bobath Concept (Bobath)	Yes	No
09/20/2022 17:32:48	Physiotherapist	10 or more	1	50 minutes	A minority of all patients come from surrounding cities or rural areas	101 - 300	Neuroevolutionary Treatment – ​​Bobath Concept, Context-directed Therapy; family-centered goals;	No	No
09/20/2022 18:27:03	Physiotherapist	10 or more	1	50 minutes	Most patients belong to other cities and/or rural communities	101 - 300	Hippotherapy, Kinesiotherapy, Task training	No	No
09/21/2022 15:43:37	Physiotherapist	10 or more	1	1 h	Most patients belong to other cities and/or rural communities	101 - 300	Neuroevolutionary Treatment – ​​Bobath Concept, Family-Centered Care and Context-Based Therapy	No	No
11/29/2022 22:59:44	Occupational Therapist	6 - 9	1	40 minutes	A minority of all patients come from surrounding cities or rural areas	101 - 300	Sensory stimulation and psychomotricity	Yes	No
08/12/2023 08:51:24	Physiotherapist	10 or more	1	40 minutes	Most patients come from a variety of regions (neighborhoods)	101 - 300	Neuroevolutionary Treatment – ​​Bobath Concept, Constraint Induced Movement Therapy – CIMT, Kinesiotherapy	No	Yes
12/15/2022 09:11:49	Physiotherapist	10 or more	1	40 minutes	Most patients come from a variety of regions (neighborhoods)	301 - 500	Neuroevolutionary Treatment – ​​Bobath Concept, Aquatic Physiotherapy, Kinesitherapy	No	No
09/20/2022 20:27:03	Physiotherapist	3 - 5	1	30 minutes	Most patients belong to other cities and/or rural communities	mais de 500	Tratamento Neuroevolutivo – Conceito Bobath (Bobath), Terapia de movimento induzido por restrição (Constraint Induced Movement Therapy – CIMT)□, Cinesioterapia	Yes	No

## Sheet: Questionnarie - Child
Date/time	Locomotion	Communication	Object manipulation	Education of parents or guardian(s):	Marital status of parents/guardian:	Number of children or siblings (specify)	Monthly income summed from all who reside with the child or adolescent	Educational level of the child or adolescent	Does he/she have a classroom assistant?	Do you feel your child/adolescent has abilities?	How are your child/adolescent's skills valued in your home? (the minor may respond)	Do you think your child/adolescent's skills are valued outside of your home? (Encourage the child/adolescent to respond)	What would you like to happen so that your child's skills are valued? (the minor may be consulted)	What abilities would you like your child to develop? (the minor may be consulted)
09/09/2022 11:46:23	Walk without using devices	Fluent speech	Independent	Full medium	Single	2	One minimum wage	Early childhood education	Yes	Yes	Always	Always	Better-designed streets with ramps	Walking and hydrotherapy
09/22/2022 16:43:20	Walk without using devices	Fluent speech	Independent	Full medium	Stable union	3	One minimum wage.	Elementary graduate	Yes	Yes	Many times	Sometimes	She can respond	Many things, everyday things that would benefit her.
09/22/2022 16:53:50	Walk without using devices	Fluent speech	Independent	Full medium	Single	3	One minimum wage.	Elementary graduate	No	Yes	Sometimes	Sometimes	Being accompanied more often during the week would certainly improve her performance even further, thus enabling her to develop even more skills.	She's not here with me right now, but as a mother, I can answer for her, and I see that she would like to be able to do hairstyles on her own hair and her own makeup, among other personal activities.
09/23/2022 13:55:18	Walk without using devices	Speaks or communicates with difficulty	Independent	Partial high school completion	Single	3	One minimum wage.	Early childhood education	Yes	Yes	Never	Rarely	Acompaniments	Fala
10/15/2022 17:34:07	Walks with devices	Fluent speech	Independent	Partial elementary school	Married	2	Two minimum wages	Partial elementary education	No	Yes	Always	Sometimes	-	Riding a bicycle
12/06/2022 16:55:00	Walks with supervision and/or support from third parties	Speaks or communicates with difficulty/ needs assistance	Independent	Partial high school completion	Single	3	One minimum wage.	Partial elementary education	No	Yes	Always	Sometimes	Attention from people with her.	Of walking and talking.
12/06/2022 19:38:37	Wheelchair	Speaks or communicates with difficulty/ needs assistance	Independent	Partial high school completion	Single	1	One minimum wage.	Partial elementary education	Yes	Yes	Always	Many times	-	Speech, chewing, walking.
12/13/2022 11:24:50	Wheelchair	Fluent speech	Independent	Partial elementary school	Single	1	One minimum wage.	Partial elementary education	No	Yes	Always	Always	She is already valued.	That's great to hear, he already has many skills, I'm already satisfied.
09/23/2022 13:30:1-	Walk without using devices	Fluent speech	Independent	Complete elementary education	Stable union	1	One minimum wage.	Partial elementary education	Yes	Yes	Many times	Sometimes	Better assistance at school; Improvement of healthcare services; Opportunity to take him for fun (parks, etc).	Using the affected arm so he can find employment without difficulties
09/22/2022 16:53:40	Wheelchair	Speaks or communicates with difficulty/ needs assistance	Need assistance	Partial elementary school	Married	3	One minimum wage.	Early childhood education	Yes	Yes	Sometimes	Rarely	Changing positions; Always taking him out of the wheelchair; Toys and games in the neighborhood and at school	Developing speech.
09/22/2022 17:40:30	Wheelchair	Speaks or communicates with difficulty/ needs assistance	Independent	Full medium	Married	3	One minimum wage.	Early childhood education	Yes	Yes	Always	Always	Hydrotherapy and contact with animals.	That she walks

## Sheet: Interview I - Physiotherapist
Date/time	Professional category:	01- Are you familiar with the expressions 'positive language in health' and/or 'positive attitudes in health'?	02- Do you consider it viable to incorporate 'positive approaches' into the routine of care (assessment and other interventions)?	03- Could the use of 'positive approaches in health' serve as a disruptive means to break away from deficit-based approaches and emphasize the abilities of people with disabilities?	04- Do you consider the implementation of the My Abilities First tool feasible in your work with children and adolescents with disabilities?	05- Would you recommend the use of the My Abilities First tool for healthcare services that cater to children and adolescents with disabilities?
08/18/2022 15:31:52	Occupational Therapist	No	Yes	Yes	Yes	Yes
08/18/2022 15:33:56	Physiotherapist	Yes	Yes	Yes	Yes	Yes
08/18/2022 20:48:34	Physiotherapist	Yes	Yes	Yes	Yes	Yes
08/23/2022 16:56:20	Physiotherapist	No	Yes	Yes	Yes	Yes
08/23/2022 18:18:15	Physiotherapist	Yes	Yes	Yes	Yes	Yes
09/02/2022 08:27:15	Physiotherapist	No	Yes	Yes	Maybe	Maybe
09/02/2022 10:09:40	Physiotherapist	Yes	Yes	Yes	Yes	Yes
09/09/2022 09:40:56	Occupational Therapist	Yes	Yes	No	Maybe	Maybe
09/09/2022 09:51:22	Occupational Therapist	Yes	Yes	No	Maybe	Maybe
09/20/2022 17:35:35	Physiotherapist	No	Yes	Yes	Yes	Yes
09/20/2022 18:29:34	Physiotherapist	Yes	Yes	Yes	Yes	Yes
09/21/2022 15:51:09	Physiotherapist	No	Yes	Yes	Yes	Yes
11/29/2022 23:04:26	Occupational Therapist	Yes	Yes	Yes	Yes	Yes
08/12/2023 08:54:44	Physiotherapist	No	Yes	Yes	Maybe	Yes
08/06/2023 13:55:14	Physiotherapist	Yes	Yes	Yes	Yes	Yes
12/10/2022 13:33:47	Physiotherapist	Yes	Yes	Yes	Yes	To recommend/apply, it is necessary to first undergo training.
12/06/2022 12:47:26	Occupational Therapist	No	Yes	Yes	Yes	Yes

## Sheet: Interview I - Child
Date/Time	Do healthcare professionals encourage you to explore your own abilities? (minor or guardian responds with the minor)	Do professionals value your abilities in the treatments they offer you?	Do healthcare professionals apply treatments valuing the skills that are of interest to you in learning and achieving?	Do you consider it important to value your skills in all places (home, school, community, healthcare services)?	Is it important to you that your skills are valued (by parents, teachers, friends)?
09/09/2022 11:49:49	Always	Always	Always	Yes	Yes
09/22/2022 16:45:41	Many times	Always	Rarely	Yes	Yes
09/23/2022 13:56:56	Rarely	Sometimes	Never	Yes	Yes
10/15/2022 17:35:20	Always	Always	Many times	Yes	Yes
12/06/2022 16:57:52	Always	Always	Always	Yes	Yes
12/06/2022 20:42:45	Always	Always	Always	Yes	Yes
	Always	Always	Always	Yes	Yes
	Many times	Many times	Many times	Yes	Yes
	Many times	Many times	Sometimes	Yes	Yes
	Many times	Many times	Sometimes	Yes	Yes
	Many times	Sometimes	Sometimes	Yes	Yes

## Sheet: Interview II - Physiotherapist
Date/Time	00 - Professional category:	01 - After learning about the 'My Abilities First' tool, do you consider it useful for healthcare of children and adolescents with disabilities? Justify your answer.	02 - Considering the 'My Abilities First' Tool useful, how can we improve it?	03 - What could go wrong in applying the My Abilities First tool?	04 - State a purpose for recommending the My Abilities First tool?
10/25/2022 08:11:47	Occupational Therapist	Yes. It facilitates society in understanding the behavior of the user.	Identification creation together with the family.	Avoiding stigmatization of the individual.	Facilitation
10/25/2022 12:17:40	Physical therapist	Yes, I consider it useful. Sciences, physiotherapy, medicine have evolved, as has the concept of health by the WHO, and we need to keep up with this evolution and see the individual as a whole. We need to stop looking only at limitations, illness, or disability, and recognize potential, as was so well discussed in the focus group meetings. Specifically concerning physiotherapy, this tool can serv…	Standardizing the questions, systematizing them so that everyone applies them uniformly, creating guidelines. Testing its application and analyzing in which cases it would be most useful.	I don't see how it could go wrong if used correctly.	The abilities card could be used when the child has difficulty communicating, which would help include them in activities at school, for example, respecting what they like and are able to do.
10/25/2022 15:09:30	Physical therapist	Yes. Once the potentials emerge, preconceived notions that disability only comes with difficulties diminish. It opens up the perception that there are also abilities and that through them, there can be responses, interaction, and understanding for establishing goals in caring for children and adolescents with disabilities.	I believe that thinking of ways to make it something that includes everyone and not just people with disabilities could be positive. It would be a way to put everyone's abilities into perspective. Without necessarily being a tool used only by people with disabilities.	I am concerned that the activities listed in My Abilities First may be perceived as what the person can do and that this ends up 'defining' who they are and what they can or cannot do. It needs to be clear that these are ways to interact and demonstrate what one likes to do, what one does, but it does not limit what the person may be capable of doing.	Facilitating the understanding that the universe of a person with disabilities is not just limited, as proposed by the My Abilities First tool, can help these individuals in various areas of their lives, from getting to know a new therapist to the school environment, through the family, community, and all surroundings. Getting to know the child better through their abilities makes interaction and…
10/27/2022 10:58:32	Occupational Therapist	Yes, I find it very useful for changing the perspective of therapists and families, and consequently of children and adolescents, about disability and the individual.	By promoting it to a larger number of professionals in the field, families, and incorporating it into assessment protocols and medical history.	In my opinion, nothing can go wrong as long as it is applied with common sense, caution, and according to reality.	Autoestima ver o sujeito com Deficiência como um sujeito de possibilidades
12/19/2022 21:43:33	Physical therapist	Yes, a tool that we can incorporate into practice to highlight the abilities of children.	Tools to build videos.	Difficulty for children to express what they like to do.	Shifting the focus of intervention from structure and function to activity and participation.
02/14/2023 08:50:22	Physical therapist	Yes. By knowing the abilities of children with disabilities, we as therapists can work to further enhance those abilities.	Perhaps specify the main question more.	I can't envision anything that could go wrong.	Valuing children and youth with disabilities and further enhancing their abilities.
02/16/2023 15:29:29	Physical therapist	Yes.	Spreading the information.	The family not participating.	Seeing the child as a person, not a pathology.
03/22/2023 15:44:45	Occupational Therapist	Yes, as starting treatment by enhancing abilities establishes the patient-therapist bond in less time, the family learns to value the present skills and how to stimulate them from the beginning. Ultimately, we already engage the patient and make them active from the start of the treatments.	Promoting more and training more people.	I don't see it as an error, but unfortunately, some families still become frustrated because they don't immediately focus on 'the biggest challenges' or continue to see themselves as 'incapable' in certain areas.	The greatest purpose in my view is to put the patient in the spotlight from the first session, active and participatory, since sometimes families may not even see certain present abilities or what they can do in their own way.
08/09/2023 13:59:23	Physical therapist	Yes, because it helps parents and professionals to value children's abilities more.	Allowing for more than one response, e.g., the child themselves, caregivers, and professionals.	I can't see what could go wrong.	Having greater knowledge about the child's abilities to enable improvement; real appreciation of that child.
08/12/2023 08:59:30	Physical therapist	I believe that this tool is very useful for assessment and monitoring over time in the development of treatment.	I think including training sessions for the dissemination and use of the tool in services.	"Perhaps, if the therapist is not confident in the tool, there could be some bias."	Assessment and monitoring over time.

## Sheet: Interview II - Child
01- Is the proposal 'My Abilities First' useful for healthcare of children and adolescents with disabilities? Explain your answer.	02- How can we improve the My Abilities First proposal?	03 - What can go wrong in the use of My Abilities First?	04- Give one reason to recommend the My Abilities First proposal?
Yes, it is useful, very good, we can talk about the abilities that the child with disabilities has and can do in the way he knows.	Mostra pra sociedade as habilidades das crianShow society the abilities of children with disabilities.	Because sometimes people think they are not capable and that it's not possible, but we know that understanding comes from human beings.	"One reason to recommend it is that yes, it is possible for a child with a disability to do things in their own way. I am grateful to God for having my son and for living a moment with him today that some may have thought I wouldn't reach. Today he does many things, yes, with his limitations, but indeed he does, because for God, nothing is impossible."
Yes, because we are being listened to more, and it's good to know that my opinion matters.	Taking it to schools, neighborhoods, anywhere.	Nothing, because it serves to help all people with disabilities.	I recommend it because it helps people with disabilities to give their opinion on how to improve.
In my opinion, knowing first the abilities of children with limitations is fundamental because knowing the skills they have makes the content of what they cannot do easier for their performance.	Making them feel more comfortable and giving them time to gain knowledge, so they feel at ease with the presence of the professional and feel confident.	In my view, I don't see any errors in putting abilities first because professionals knowing what the child enjoys doing makes it much easier for them to discover what else they can do beyond what they don't know.	Interact confidently with professionals who have more skills, without fear.
Yes, it is useful because we both teach and learn from professionals and from the parents of other children. It's very important for improving the performance of children and adolescents with disabilities.	Doing it more often so we don't lose focus and can learn together.	In my opinion, it doesn't go wrong because it's something important, and we only learn from each other.	Improved performance of the child and adolescent. Learning how to better coexist with our children... Let go of prejudice... Understand that they are capable of doing more than they think! #My daughter has abilities.
